# Supplementary material for: Induced spawning of siban fish Cyclocheilichthys apogon using Ovaprim
Source: F1000Res. 2017 Oct 18;6:1855. [Version 1] doi: 10.12688/f1000research.12885.1 (PMC5686476; doi:10.12688/f1000research.12885.1)
Supplement: Raw data collected for the latency period, relative numbers of ovulated eggs, fertilization, hatching and survival rates of the siban fish Cyclocheilichthys apogon [file f1000research-6-13967-s0000.tgz]

Archive with 1 entries (1 files):
- 8a3336ee-b9bc-4d51-b26a-8740fee8dcc9_DATA_SET-1.xls
