# Supplementary material for: Induced spawning of siban fish Cyclocheilichthys apogon using Ovaprim
Source: F1000Res. 2017 Oct 18;6:1855. [Version 1] doi: 10.12688/f1000research.12885.1 (PMC5686476; doi:10.12688/f1000research.12885.1)
Supplement: Raw data collected for the latency period, relative numbers of ovulated eggs, fertilization, hatching and survival rates of the siban fish Cyclocheilichthys apogon [file f1000research-6-13967-s0000.tgz › 8a3336ee-b9bc-4d51-b26a-8740fee8dcc9_DATA_SET-1.xls]

## Sheet: Sheet1
RAW DATA
Dosage/Replication	Latency time (min)	Fertilization rate (%)	Hatching rate (%)	Survival rate (%)	Relative number of ovulated eggs (eggs/g BW)
Control (1)	10.15	39	24	38	5
Control (2)	9.86	41	27	42	6
Control (3)	Unovulated	N/A	N/A	N/A
Average	10.005	40	25.5	40	5.5
SD	0.205061	1.41421	2.12132	2.82843	0.707107
3 ml/kg (1)	7.2	53	63.91	60.31	5
3 ml/kg (2)	7.31	69	60.58	63.88	10
3 ml/kg (3)	7.3	58	64.33	61.67	17
Average	7.27	60	62.94	61.9533	10.6667
SD	0.0608276	8.18535	2.05458	1.80179	6.02771
5 ml/kg (1)	7.14	67	63.02	59.79	11
5 ml/kg (2)	7.18	52	53.17	58.33	11
5 ml/kg (2)	7.22	61	54.67	57.67	11
Average	7.18	60	56.9533	58.5967	11
SD	0.04	7.54983	5.30715	1.08487	0
7 ml/kg (1)	7.03	78	77.61	70.67	30
7 ml/kg (2)	7.08	67	72.63	79.42	7
7 ml/kg (3)	7.1	85	77.75	89.87	20
Average	7.07	76.6667	75.9967	79.9867	19
SD	0.0360555	9.07377	2.91646	9.61254	11.5326
